# Supplementary material for: Hybrid Illumina-Nanopore assembly improves identification of multilocus sequence types and antimicrobial resistance genes of Staphylococcus aureus isolated from Vermont dairy farms: comparison to Illumina-only and R9.4.1 nanopore-only assemblies
Source: Access Microbiol. 2024 Mar 25;6(3):000766.v3. doi: 10.1099/acmi.0.000766.v3 (PMC11077346; doi:10.1099/acmi.0.000766.v3)
Supplement: Uncited Supplementary Material 1. [file acmi-6-00766-s001.xlsx]

## Sheet: Table S1 - Accession # & reads
Isolate ID	Biosample Accession	ONT SRA	Illumina SRA	PubMLST id	Farm ID	Source	ST	ONT reads(total bases)	Sequencing depth(X)	Read quality mean before trimming	Read quality mean after trimming	Illumina forward end	Illumina reverse end	Sequencing depth	Read quality mean(Phred score)	Genome Size in bp
AC06-105	SAMN36020147	SRX21464902	SRX21464898	34928	AC-6	Human	398	751889399	268.532	10.9	11.9	36909991	36888376	26.3566	36	2703416
OF01-07	SAMN36020148	SRX21464901	SRX21464832	5769	OF-1	BTM	2187	429085106	153.245	14.1	14.7	27441193	27419044	19.5929	36	2764228
AC06-110	SAMN36020149	SRX21465006	SRX21464831	34929	AC-6	Human	398	375858192	134.235	10.8	11.9	25913507	25895742	18.5033	36	2706692
AC06-111	SAMN36020150	SRX21465018	SRX21464830	34930	AC-6	Human	398	391765730	139.916	10.8	11.9	29321821	29302005	20.9371	36	2702505
AC06-118	SAMN36020151	SRX21465029	SRX21464829	34931	AC-6	Human	398	952554112	340.198	10.8	11.9	32880526	32858905	23.4784	36	2706809
AC06-122	SAMN36020152	SRX21464940	SRX21464918	34932	AC-6	Human	398	885641431	316.301	10.9	11.9	26965773	26945829	19.2541	36	2706181
AC12-38	SAMN36020153	SRX21464871	SRX21464917	34977	AC-12	Human	7	284634119	101.655	13.1	13.9	39321589	39305897	28.0812	36	2765645
AC06-123	SAMN36020154	SRX21464960	SRX21464916	34933	AC-6	Human	398	249527042	89.1168	10.8	11.9	25063578	25045732	17.8962	36	2701749
AC12-45	SAMN36020155	SRX21464895	SRX21464915	34980	AC-12	Human	7	353723295	126.33	13.1	13.9	43911558	43891768	31.3583	36	2763929
AC12-48	SAMN36020156	SRX21464884	SRX21464913	34982	AC-12	Human	7	887482175	316.958	13.1	13.8	35726479	35709284	25.5128	36	2778152
AC01-35	SAMN36020157	SRX21464900	SRX21464912	34912	AC-1	Human	8	313927698	112.117	14	14.7	36510890	36489095	26.0714	36	2753290
AC14-18	SAMN36020158	SRX21464914	SRX21464911	34988	AC-14	Human	72	667336546	238.334	13.1	13.9	24665638	24649903	17.6127	36	2696541
AC14-20	SAMN36020159	SRX21464903	SRX21464910	34989	AC-14	Human	72	1124829257	401.725	13.1	13.9	31996907	31979166	22.8486	36	2695961
AC14-22	SAMN36020160	SRX21464924	SRX21464909	34990	AC-14	Human	5957	486087787	173.603	13.1	13.9	26269632	26257444	18.7597	36	2849387
AC14-34	SAMN36020161	SRX21464838	SRX21464908	34995	AC-14	BTM	5	316358619	112.985	13.1	13.9	26186919	26167191	18.6979	36	2785401
AC14-41	SAMN36020162	SRX21464851	SRX21464907	34996	AC-14	BTM	5	377801759	134.929	13.1	13.9	17732596	17720583	12.6618	36	2786662
AC15-06	SAMN36020163	SRX21464862	SRX21464906	34999	AC-15	BTM	3028	229169300	81.8462	13.1	13.8	23410271	23397296	16.717	36	2750439
AC16-30	SAMN36020164	SRX21464973	SRX21464905	35011	AC-16	Human	5957	544064161	194.309	13.1	13.9	28173469	28160041	20.1191	36	2853138
AC16-33	SAMN36020165	SRX21464984	SRX21464904	35012	AC-16	Human	5957	403411027	144.075	13	13.9	35870069	35858983	25.6175	36	2848845
OF17-34	SAMN36020166	SRX21464995	SRX21464919	5707	OF-17	BTM	8	635674502	227.027	14.1	14.7	31375343	31357406	22.4046	36	2749846
AC18-18	SAMN36020167	SRX21465007	SRX21464920	35015	AC-18	Human	30	492806366	176.002	13.1	13.9	38287848	38267813	27.3413	36	2963073
CP18	SAMN36020168	SRX21464930	SRX21464921		AC-3	CQM	3021	721197884	257.571	14.2	14.7	33764992	33747642	24.1117	36	2759726
OF20-17	SAMN36020169	SRX21464931	SRX21464922	5742	OF-20	BTM	352	525709957	187.754	14.1	14.6	39449625	39434112	28.1728	36	2791427
OF2-01	SAMN36020170	SRX21464932	SRX21464843	5760	OF-2	BTM	2187	550445654	196.588	14.1	14.7	21427071	21410051	15.299	36	2775563
OF20-25	SAMN36020171	SRX21464933	SRX21464844	5712	OF-20	BTM	30	614533848	219.476	14.2	14.7	34966135	34949033	24.9697	36	2831792
OF2-02	SAMN36020172	SRX21465013	SRX21464845	5716	OF-2	BTM	151	362461677	129.451	14	14.6	35034405	35013216	25.017	36	2726845
OF2-03	SAMN36020173	SRX21465014	SRX21464846	5709	OF-2	BTM	8	1175686254	419.888	14	14.7	32157771	32139843	22.9634	36	2740660
OF2-04	SAMN36020174	SRX21465015	SRX21464847	5710	OF-2	BTM	8	824080732	294.315	14.2	14.7	32962400	32942365	23.5374	36	2745188
OF21-02	SAMN36020175	SRX21465016	SRX21464923	5744	OF-21	BTM	97	325371209	116.204	14.3	14.7	29337898	29315414	20.9476	36	2916075
OF21-04	SAMN36020176	SRX21465017	SRX21464925	5713	OF-21	BTM	87	451976747	161.42	14.2	14.7	19603668	19587014	13.9967	36	2762515
OF21-05	SAMN36020177	SRX21465019	SRX21464926	5714	OF-21	BTM	352	902887776	322.46	14.2	14.7	33223194	33205526	23.7245	36	2870213
OF21-07	SAMN36020178	SRX21465020	SRX21464927		OF-21	BTM	97	411804953	147.073	14.2	14.7	25191311	25171212	17.9866	36	2774963
OF23-41	SAMN36020179	SRX21465021	SRX21464928	5705	OF-23	BTM	8	599702508	214.179	14	14.7	32913682	32899165	23.5046	36	2749607
AC06-23A	SAMN36020180	SRX21465022	SRX21464929	34934	AC-6	BTM	151	487141965	173.979	10.8	11.9	33458045	33444931	23.8939	36	2733158
AC06-23B	SAMN36020181	SRX21465023	SRX21464833	34935	AC-6	BTM	151	544244736	194.373	10.8	11.9	31219569	31208842	22.2959	36	2733296
AC06-23C	SAMN36020182	SRX21465024	SRX21464834	34936	AC-6	BTM	151	347330696	124.047	10.9	11.9	38329836	38322691	27.3759	36	2733106
OF31-05	SAMN36020183	SRX21465025	SRX21464835	5722	OF-31	BTM	151	720271832	257.24	14	14.6	26849222	26831857	19.1718	36	2769792
OF31-08	SAMN36020184	SRX21465026	SRX21464836	5711	OF-31	BTM	8	519424731	185.509	14	14.7	24797656	24773730	17.7041	36	2755047
OF39-02	SAMN36020185	SRX21465027	SRX21464837	5749	OF-39	BTM	352	266021863	95.0078	14	14.7	33716503	33696675	24.0761	36	2818585
OF39-10	SAMN36020186	SRX21465028	SRX21464839	5708	OF-39	BTM	8	614204885	219.359	14.1	14.7	32012090	31996669	22.8603	36	2753839
AC05-50	SAMN36020187	SRX21465030	SRX21464840	34919	AC-5	Human	5	296701354	105.965	13.1	13.9	24655789	24655789	17.6113	36	2781360
AC05-51	SAMN36020188	SRX21464951	SRX21464841	34920	AC-5	Human	5	204043880	72.8728	12.9	13.8	29010448	28993783	20.7158	36	2788071
AC05-54	SAMN36020189	SRX21464952	SRX21464842	34921	AC-5	Human	5957	149872625	53.5259	13.1	13.9	31960801	31948071	22.8246	36	2848961
AC05-56	SAMN36020190	SRX21464953	SRX21464965	34922	AC-5	Human	5957	297342801	106.194	13.3	13.9	28282521	28267001	20.1963	36	2855284
AC07-01	SAMN36020191	SRX21464934	SRX21464966	34937	AC-7	Human	5	449334372	160.477	13.1	13.9	36290824	36274912	25.9163	36	2735014
AC07-03	SAMN36020192	SRX21464935	SRX21464967	34938	AC-7	Human	5	438682231	156.672	13.1	13.9	30545230	30529215	21.8123	36	2734217
AC09-29	SAMN36020193	SRX21464936	SRX21464848	34955	AC-9	Human	352	704495070	251.605	13.1	13.9	30208077	30188506	21.5702	36	2762761
AC06-93	SAMN36020194	SRX21464937	SRX21464849	34927	AC-6	Human	398	489112110	174.683	10.8	11.9	32092683	32075887	22.9173	36	2706898
CR3060-3	SAMN36020195	SRX21464938	SRX21464850	4347	CR	CQM	151	723664525	258.452	14	14.6	30890697	30875560	22.0594	36	2703416
V27-LhB	SAMN36020196	SRX21464939	SRX21464852		CR	CQM	151	623641253	222.729	14	14.6	38150505	38131935	27.2437	36	2688892
V41_2066-3	SAMN36020197	SRX21464941	SRX21464853	4341	MG	CQM	2187	456794086	163.141	14.1	14.7	36610963	36593486	26.1444	36	2770430
OF10-16	SAMN36020198	SRX21464942	SRX21464854		OF-10	BTM	8	300258068	107.235	14.7	15.2	35150460	35144498	25.1053	36	2754473
CR89	SAMN36020199	SRX21464943	SRX21464855	37018	CR	CQM	7083	514328727	183.689	14.5	15.3	73575732	73565473	52.5504	36	2728191
CR92	SAMN36020200	SRX21464944	SRX21464856	37019	CR	CQM	7083	293366143	104.774	14.5	15.3	74889487	74871772	53.4862	36	2728195
Hkl	SAMN36020201	SRX21464945	SRX21464857	37021	CR	Hock	7083	446981812	159.636	14.3	14.5	79840134	79840673	57.0289	36	2728152
HL1	SAMN36020202	SRX21464946	SRX21464858	37022	CR	Hock	7083	412751367	147.411	14.3	14.4	57282434	57260719	40.9083	36	2728213
HI3	SAMN36020203	SRX21464947	SRX21464859	37020	CR	Hock	7083	202012966	72.1475	14.1	14.4	82937898	82924991	59.2367	36	2728128
HL4	SAMN36020204	SRX21464948	SRX21464860	37023	CR	Hock	7083	546971483	195.347	14.3	14.4	56524941	56516956	40.3721	36	2728196
Hm1	SAMN36020205	SRX21464949	SRX21464861	37024	CR	Hock	7083	289524005	103.401	14.4	14.4	81085549	81065651	57.9111	36	2728145
Lyra	SAMN36020207	SRX21464872	SRX21464864	37026	CR	CQM	7083	508123266	181.473	14.3	14.5	87048086	87058739	62.181	36	2722135
Jun	SAMN36020206	SRX21464950	SRX21464863	37025	CR	CQM	7083	131797867	47.0707	14.5	15.3	51638924	51661720	36.8931	36	2728171
V14	SAMN36020208	SRX21464873	SRX21464968		CR	CQM	151	252134953	90.0482	14.5	15	74674006	74691834	53.3449	36	2731700
									177.708	13.3161	14.0065			26.9268	36

## Sheet: Table S2 - BUSCO_results
Isolate ID	ONT_BUSCO	Hybrid_BUSCO	Illumina_BUSCO
AC06-105	C:92.7%[S:92.7%,D:0.0%],F:4.8%,M:2.5%,n:124	C:100.0%[S:100.0%,D:0.0%],F:0.0%,M:0.0%,n:124	C:99.2%[S:99.2%,D:0.0%],F:0.8%,M:0.0%,n:124
OF1-07	C:81.5%[S:81.5%,D:0.0%],F:15.3%,M:3.2%,n:124	C:100.0%[S:100.0%,D:0.0%],F:0.0%,M:0.0%,n:124	C:99.2%[S:99.2%,D:0.0%],F:0.8%,M:0.0%,n:124
AC06-110	C:89.5%[S:89.5%,D:0.0%],F:8.1%,M:2.4%,n:124	C:100.0%[S:100.0%,D:0.0%],F:0.0%,M:0.0%,n:124	C:100.0%[S:100.0%,D:0.0%],F:0.0%,M:0.0%,n:124
AC06-111	C:94.4%[S:94.4%,D:0.0%],F:4.0%,M:1.6%,n:124	C:100.0%[S:100.0%,D:0.0%],F:0.0%,M:0.0%,n:124	C:99.2%[S:99.2%,D:0.0%],F:0.8%,M:0.0%,n:124
AC06-118	C:94.4%[S:94.4%,D:0.0%],F:5.6%,M:0.0%,n:124	C:100.0%[S:100.0%,D:0.0%],F:0.0%,M:0.0%,n:124	C:100.0%[S:100.0%,D:0.0%],F:0.0%,M:0.0%,n:124
AC06-122	C:91.9%[S:91.9%,D:0.0%],F:6.5%,M:1.6%,n:124	C:100.0%[S:100.0%,D:0.0%],F:0.0%,M:0.0%,n:124	C:100.0%[S:100.0%,D:0.0%],F:0.0%,M:0.0%,n:124
AC12-38	C:78.2%[S:78.2%,D:0.0%],F:19.4%,M:2.4%,n:124	C:100.0%[S:100.0%,D:0.0%],F:0.0%,M:0.0%,n:124	C:99.2%[S:99.2%,D:0.0%],F:0.8%,M:0.0%,n:124
AC06-123	C:83.9%[S:83.9%,D:0.0%],F:12.9%,M:3.2%,n:124	C:100.0%[S:100.0%,D:0.0%],F:0.0%,M:0.0%,n:124	C:99.2%[S:99.2%,D:0.0%],F:0.8%,M:0.0%,n:124
AC12-45	C:78.2%[S:78.2%,D:0.0%],F:17.7%,M:4.1%,n:124	C:100.0%[S:100.0%,D:0.0%],F:0.0%,M:0.0%,n:124	C:99.2%[S:99.2%,D:0.0%],F:0.8%,M:0.0%,n:124
AC12-48	C:81.5%[S:81.5%,D:0.0%],F:16.9%,M:1.6%,n:124	C:100.0%[S:100.0%,D:0.0%],F:0.0%,M:0.0%,n:124	C:98.4%[S:98.4%,D:0.0%],F:1.6%,M:0.0%,n:124
AC01-35	C:83.1%[S:83.1%,D:0.0%],F:12.9%,M:4.0%,n:124	C:100.0%[S:100.0%,D:0.0%],F:0.0%,M:0.0%,n:124	C:99.2%[S:99.2%,D:0.0%],F:0.8%,M:0.0%,n:124
AC14-18	C:83.9%[S:83.9%,D:0.0%],F:12.1%,M:4.0%,n:124	C:100.0%[S:100.0%,D:0.0%],F:0.0%,M:0.0%,n:124	C:99.2%[S:99.2%,D:0.0%],F:0.8%,M:0.0%,n:124
AC14-20	C:86.3%[S:86.3%,D:0.0%],F:12.1%,M:1.6%,n:124	C:100.0%[S:100.0%,D:0.0%],F:0.0%,M:0.0%,n:124	C:100.0%[S:100.0%,D:0.0%],F:0.0%,M:0.0%,n:124
AC14-22	C:79.0%[S:79.0%,D:0.0%],F:13.7%,M:7.3%,n:124	C:100.0%[S:100.0%,D:0.0%],F:0.0%,M:0.0%,n:124	C:100.0%[S:100.0%,D:0.0%],F:0.0%,M:0.0%,n:124
AC14-34	C:80.6%[S:80.6%,D:0.0%],F:18.5%,M:0.9%,n:124	C:100.0%[S:100.0%,D:0.0%],F:0.0%,M:0.0%,n:124	C:99.2%[S:99.2%,D:0.0%],F:0.8%,M:0.0%,n:124
AC14-41	C:80.6%[S:80.6%,D:0.0%],F:16.1%,M:3.3%,n:124	C:97.6%[S:97.6%,D:0.0%],F:2.4%,M:0.0%,n:124	C:99.2%[S:99.2%,D:0.0%],F:0.8%,M:0.0%,n:124
AC15-06	C:78.2%[S:78.2%,D:0.0%],F:18.5%,M:3.3%,n:124	C:100.0%[S:100.0%,D:0.0%],F:0.0%,M:0.0%,n:124	C:100.0%[S:100.0%,D:0.0%],F:0.0%,M:0.0%,n:124
AC16-30	C:83.1%[S:83.1%,D:0.0%],F:14.5%,M:2.4%,n:124	C:100.0%[S:100.0%,D:0.0%],F:0.0%,M:0.0%,n:124	C:100.0%[S:100.0%,D:0.0%],F:0.0%,M:0.0%,n:124
AC16-33	C:81.5%[S:81.5%,D:0.0%],F:16.9%,M:1.6%,n:124	C:100.0%[S:100.0%,D:0.0%],F:0.0%,M:0.0%,n:124	C:100.0%[S:100.0%,D:0.0%],F:0.0%,M:0.0%,n:124
OF17-34	C:79.8%[S:79.8%,D:0.0%],F:17.7%,M:2.5%,n:124	C:99.2%[S:99.2%,D:0.0%],F:0.0%,M:0.8%,n:124	C:100.0%[S:100.0%,D:0.0%],F:0.0%,M:0.0%,n:124
AC18-18	C:81.5%[S:81.5%,D:0.0%],F:16.1%,M:2.4%,n:124	C:100.0%[S:100.0%,D:0.0%],F:0.0%,M:0.0%,n:124	C:97.6%[S:97.6%,D:0.0%],F:0.8%,M:1.6%,n:124
CP18	C:87.9%[S:87.9%,D:0.0%],F:9.7%,M:2.4%,n:124	C:100.0%[S:100.0%,D:0.0%],F:0.0%,M:0.0%,n:124	C:100.0%[S:100.0%,D:0.0%],F:0.0%,M:0.0%,n:124
OF20-17	C:83.9%[S:83.9%,D:0.0%],F:14.5%,M:1.6%,n:124	C:100.0%[S:100.0%,D:0.0%],F:0.0%,M:0.0%,n:124	C:100.0%[S:100.0%,D:0.0%],F:0.0%,M:0.0%,n:124
OF2-01	C:80.6%[S:80.6%,D:0.0%],F:16.9%,M:2.5%,n:124	C:99.2%[S:99.2%,D:0.0%],F:0.8%,M:0.0%,n:124	C:99.2%[S:99.2%,D:0.0%],F:0.8%,M:0.0%,n:124
OF20-25	C:77.4%[S:77.4%,D:0.0%],F:20.2%,M:2.4%,n:124	C:100.0%[S:100.0%,D:0.0%],F:0.0%,M:0.0%,n:124	C:97.6%[S:97.6%,D:0.0%],F:2.4%,M:0.0%,n:124
OF2-02	C:70.2%[S:70.2%,D:0.0%],F:24.2%,M:5.6%,n:124	C:100.0%[S:100.0%,D:0.0%],F:0.0%,M:0.0%,n:124	C:99.2%[S:99.2%,D:0.0%],F:0.8%,M:0.0%,n:124
OF2-03	C:84.7%[S:84.7%,D:0.0%],F:12.1%,M:3.2%,n:124	C:100.0%[S:100.0%,D:0.0%],F:0.0%,M:0.0%,n:124	C:100.0%[S:100.0%,D:0.0%],F:0.0%,M:0.0%,n:124
OF2-04	C:87.9%[S:87.9%,D:0.0%],F:8.1%,M:4.0%,n:124	C:100.0%[S:100.0%,D:0.0%],F:0.0%,M:0.0%,n:124	C:100.0%[S:100.0%,D:0.0%],F:0.0%,M:0.0%,n:124
OF21-02	C:80.6%[S:79.8%,D:0.8%],F:15.3%,M:4.1%,n:124	C:100.0%[S:99.2%,D:0.8%],F:0.0%,M:0.0%,n:124	C:100.0%[S:100.0%,D:0.0%],F:0.0%,M:0.0%,n:124
OF21-04	C:76.6%[S:76.6%,D:0.0%],F:20.2%,M:3.2%,n:124	C:96.8%[S:96.8%,D:0.0%],F:3.2%,M:0.0%,n:124	C:100.0%[S:100.0%,D:0.0%],F:0.0%,M:0.0%,n:124
OF21-05	C:83.1%[S:83.1%,D:0.0%],F:12.9%,M:4.0%,n:124	C:100.0%[S:100.0%,D:0.0%],F:0.0%,M:0.0%,n:124	C:100.0%[S:100.0%,D:0.0%],F:0.0%,M:0.0%,n:124
OF21-07	C:83.1%[S:83.1%,D:0.0%],F:16.1%,M:0.8%,n:124	C:100.0%[S:100.0%,D:0.0%],F:0.0%,M:0.0%,n:124	C:99.2%[S:99.2%,D:0.0%],F:0.8%,M:0.0%,n:124
OF23-41	C:85.5%[S:85.5%,D:0.0%],F:12.1%,M:2.4%,n:124	C:100.0%[S:100.0%,D:0.0%],F:0.0%,M:0.0%,n:124	C:99.2%[S:99.2%,D:0.0%],F:0.0%,M:0.8%,n:124
AC06-23A	C:70.2%[S:70.2%,D:0.0%],F:25.0%,M:4.8%,n:124	C:99.2%[S:99.2%,D:0.0%],F:0.8%,M:0.0%,n:124	C:99.2%[S:99.2%,D:0.0%],F:0.0%,M:0.8%,n:124
AC06-23B	C:71.0%[S:71.0%,D:0.0%],F:23.4%,M:5.6%,n:124	C:100.0%[S:100.0%,D:0.0%],F:0.0%,M:0.0%,n:124	C:100.0%[S:100.0%,D:0.0%],F:0.0%,M:0.0%,n:124
AC06-23C	C:70.2%[S:70.2%,D:0.0%],F:22.6%,M:7.2%,n:124	C:100.0%[S:100.0%,D:0.0%],F:0.0%,M:0.0%,n:124	C:97.6%[S:97.6%,D:0.0%],F:1.6%,M:0.8%,n:124
OF31-05	C:70.2%[S:70.2%,D:0.0%],F:25.0%,M:4.8%,n:124	C:98.4%[S:98.4%,D:0.0%],F:0.8%,M:0.8%,n:124	C:100.0%[S:100.0%,D:0.0%],F:0.0%,M:0.0%,n:124
OF31-08	C:83.9%[S:83.9%,D:0.0%],F:13.7%,M:2.4%,n:124	C:100.0%[S:100.0%,D:0.0%],F:0.0%,M:0.0%,n:124	C:98.4%[S:98.4%,D:0.0%],F:0.8%,M:0.8%,n:124
OF39-02	C:84.7%[S:84.7%,D:0.0%],F:12.1%,M:3.2%,n:124	C:100.0%[S:100.0%,D:0.0%],F:0.0%,M:0.0%,n:124	C:100.0%[S:100.0%,D:0.0%],F:0.0%,M:0.0%,n:124
OF39-10	C:79.8%[S:79.8%,D:0.0%],F:17.7%,M:2.5%,n:124	C:100.0%[S:100.0%,D:0.0%],F:0.0%,M:0.0%,n:124	C:100.0%[S:100.0%,D:0.0%],F:0.0%,M:0.0%,n:124
AC05-50	C:80.6%[S:80.6%,D:0.0%],F:17.7%,M:1.7%,n:124	C:99.2%[S:99.2%,D:0.0%],F:0.8%,M:0.0%,n:124	C:100.0%[S:100.0%,D:0.0%],F:0.0%,M:0.0%,n:124
AC05-51	C:79.8%[S:79.8%,D:0.0%],F:16.9%,M:3.3%,n:124	C:100.0%[S:100.0%,D:0.0%],F:0.0%,M:0.0%,n:124	C:100.0%[S:100.0%,D:0.0%],F:0.0%,M:0.0%,n:124
AC05-54	C:78.2%[S:78.2%,D:0.0%],F:18.5%,M:3.3%,n:124	C:100.0%[S:100.0%,D:0.0%],F:0.0%,M:0.0%,n:124	C:98.4%[S:98.4%,D:0.0%],F:1.6%,M:0.0%,n:124
AC05-56	C:77.4%[S:77.4%,D:0.0%],F:19.4%,M:3.2%,n:124	C:100.0%[S:100.0%,D:0.0%],F:0.0%,M:0.0%,n:124	C:96.8%[S:96.8%,D:0.0%],F:3.2%,M:0.0%,n:124
AC07-01	C:80.6%[S:80.6%,D:0.0%],F:16.9%,M:2.5%,n:124	C:100.0%[S:100.0%,D:0.0%],F:0.0%,M:0.0%,n:124	C:97.6%[S:97.6%,D:0.0%],F:1.6%,M:0.8%,n:124
AC07-03	C:82.3%[S:82.3%,D:0.0%],F:14.5%,M:3.2%,n:124	C:100.0%[S:100.0%,D:0.0%],F:0.0%,M:0.0%,n:124	C:99.2%[S:99.2%,D:0.0%],F:0.8%,M:0.0%,n:124
AC09-29	C:81.5%[S:81.5%,D:0.0%],F:16.9%,M:1.6%,n:124	C:100.0%[S:100.0%,D:0.0%],F:0.0%,M:0.0%,n:124	C:100.0%[S:100.0%,D:0.0%],F:0.0%,M:0.0%,n:124
AC06-93	C:91.1%[S:91.1%,D:0.0%],F:8.9%,M:0.0%,n:124	C:100.0%[S:100.0%,D:0.0%],F:0.0%,M:0.0%,n:124	C:100.0%[S:100.0%,D:0.0%],F:0.0%,M:0.0%,n:124
CR3060-3	C:68.5%[S:68.5%,D:0.0%],F:25.8%,M:5.7%,n:124	C:100.0%[S:100.0%,D:0.0%],F:0.0%,M:0.0%,n:124	C:98.4%[S:98.4%,D:0.0%],F:0.8%,M:0.8%,n:124
V27-LhB	C:63.7%[S:63.7%,D:0.0%],F:29.8%,M:6.5%,n:124	C:100.0%[S:100.0%,D:0.0%],F:0.0%,M:0.0%,n:124	C:97.6%[S:97.6%,D:0.0%],F:0.0%,M:2.4%,n:124
V41_2006-3	C:83.1%[S:83.1%,D:0.0%],F:13.7%,M:3.2%,n:124	C:100.0%[S:100.0%,D:0.0%],F:0.0%,M:0.0%,n:124	C:99.2%[S:99.2%,D:0.0%],F:0.8%,M:0.0%,n:124
OF10-16	C:76.6%[S:76.6%,D:0.0%],F:20.2%,M:3.2%,n:124	C:100.0%[S:100.0%,D:0.0%],F:0.0%,M:0.0%,n:124	C:100.0%[S:100.0%,D:0.0%],F:0.0%,M:0.0%,n:124
CR89	C:70.2%[S:70.2%,D:0.0%],F:25.0%,M:4.8%,n:124	C:100.0%[S:100.0%,D:0.0%],F:0.0%,M:0.0%,n:124	C:98.4%[S:98.4%,D:0.0%],F:0.0%,M:1.6%,n:124
CR92	C:65.3%[S:65.3%,D:0.0%],F:29.0%,M:5.7%,n:124	C:99.2%[S:99.2%,D:0.0%],F:0.8%,M:0.0%,n:124	C:100.0%[S:100.0%,D:0.0%],F:0.0%,M:0.0%,n:124
Hkl	C:70.2%[S:70.2%,D:0.0%],F:25.0%,M:4.8%,n:124	C:100.0%[S:100.0%,D:0.0%],F:0.0%,M:0.0%,n:124	C:97.6%[S:97.6%,D:0.0%],F:2.4%,M:0.0%,n:124
HL1	C:68.5%[S:68.5%,D:0.0%],F:27.4%,M:4.1%,n:124	C:100.0%[S:100.0%,D:0.0%],F:0.0%,M:0.0%,n:124	C:99.2%[S:99.2%,D:0.0%],F:0.8%,M:0.0%,n:124
HI3	C:66.1%[S:66.1%,D:0.0%],F:32.3%,M:1.6%,n:124	C:100.0%[S:100.0%,D:0.0%],F:0.0%,M:0.0%,n:124	C:96.8%[S:96.8%,D:0.0%],F:0.0%,M:3.2%,n:124
HL4	C:65.3%[S:65.3%,D:0.0%],F:28.2%,M:6.5%,n:124	C:100.0%[S:100.0%,D:0.0%],F:0.0%,M:0.0%,n:124	C:97.6%[S:97.6%,D:0.0%],F:2.4%,M:0.0%,n:124
Hm1	C:63.7%[S:63.7%,D:0.0%],F:32.3%,M:4.0%,n:124	C:100.0%[S:100.0%,D:0.0%],F:0.0%,M:0.0%,n:124	C:99.2%[S:99.2%,D:0.0%],F:0.8%,M:0.0%,n:124
Lyra	C:68.5%[S:68.5%,D:0.0%],F:27.4%,M:4.1%,n:124	C:100.0%[S:100.0%,D:0.0%],F:0.0%,M:0.0%,n:124	C:99.2%[S:99.2%,D:0.0%],F:0.0%,M:0.8%,n:124
Jun	C:62.1%[S:62.1%,D:0.0%],F:32.3%,M:5.6%,n:124	C:99.2%[S:99.2%,D:0.0%],F:0.8%,M:0.0%,n:124	C:100.0%[S:100.0%,D:0.0%],F:0.0%,M:0.0%,n:124
V14	C:64.5%[S:64.5%,D:0.0%],F:28.2%,M:7.3%,n:124	C:100.0%[S:100.0%,D:0.0%],F:0.0%,M:0.0%,n:124	C:100.0%[S:100.0%,D:0.0%],F:0.0%,M:0.0%,n:124

## Sheet: Table S3 - MLST predictions
Table S3: Comparison of MLST results using 3 different assembly methods
Isolate ID	Source	MLST	ONT-Asm MLST*	Illu-Asm MLST	Hyb-Asm MLST
AC12-38	Human	7	7	7	7
AC12-45	Human	7	Undetermined	7	7
AC12-48	Human	7	7	7	7
AC01-35	Human	8	Undetermined	8	8
AC14-18	Human	72	72	72	72
AC14-20	Human	72	Undetermined	72	72
AC14-22	Human	5957	5957	5957	5957
AC14-34	BTM	5	5	5	5
AC14-41	BTM	5	Undetermined	5	5
AC15-06	BTM	3028	3028	3028	3028
AC16-30	Human	5957	5957	5957	5957
AC16-33	Human	5957	5957	5957	5957
AC18-18	Human	30	Undetermined	30	30
AC05-50	Human	5	5	5	5
AC05-51	Human	5	Undetermined	5	5
AC05-54	Human	5957	5957	5957	5957
AC05-56	Human	5957	5957	5957	5957
AC06-105	Human	398	398	398	398
AC06-110	Human	398	753	Undetermined	398
AC06-111	Human	398	398	398	398
AC06-118	Human	398	398	398	398
AC06-122	Human	398	398	398	398
AC06-123	Human	398	398	398	398
AC06-23A	BTM	151	Undetermined	151	151
AC06-23B	BTM	151	Undetermined	151	151
AC06-23C	BTM	151	Undetermined	151	151
AC06-93	Human	398	398	398	398
AC07-1	Human	5	5	5	5
AC07-3	Human	5	Undetermined	5	5
AC09-29	Human	352	352	352	352
CP18	CQM	3021	3021	3021	3021
CR3060-3	CQM	151	151	151	151
CR89	CQM	7083	7083	7083	7083
CR92	CQM	7083	7083	7083	7083
Hkl	Hock	7083	7083	7083	7083
HL1	Hock	7083	7083	7083	7083
HI3	Hock	7083	7083	7083	7083
HL4	Hock	7083	7083	7083	7083
Hm1	Hock	7083	7083	7083	7083
Jun	CQM	7083	7083	7083	7083
Lyra	CQM	7083	7083	7083	7083
OF 1-07	BTM	2187	Undetermined	2187	2187
OF10-16	BTM	8	Undetermined	8	8
OF-17-34	BTM	8	8	8	8
OF2-01	BTM	2187	2187	Undetermined	2187
OF20-17	BTM	352	352	352	352
OF2-02	BTM	151	Undetermined	151	151
OF20-25	BTM	30	30	30	30
OF2-03	BTM	8	8	8	8
OF2-04	BTM	8	8	Undetermined	8
OF21-02	BTM	97	Undetermined	97	97
OF21-04	BTM	87	87	87	87
OF21-05	BTM	352	352	352	352
OF21-07	BTM	97	97	97	97
OF23-41	BTM	8	Undetermined	8	8
OF31-05	BTM	151	Undetermined	151	151
OF31-08	BTM	8	8	8	8
OF39-02	BTM	352	352	352	352
OF39-10	BTM	8	8	8	8
V14	CQM	151	Undetermined	151	151
V27	CQM	151	Undetermined	151	151
V41	CQM	2187	2187	2187	2187
*Note: Undetermined- ONT-Asm was unable to provide a definite MLST type, 7083 is a novel ST identified

## Sheet: Table S4 - Errors for MLST
Sample	Discrepancy at allele sequence for ONT-Asm genomes								Sample	Discrepancy in Illu-Asm genomes
AC06-23A	pta(49*) gap at position 279, CG mismatch at 282, yqil(59*) C at 149								AC6-110	No hits found for pta
AC06-23B	pta(49*) gap/mismatch 280-82, yqil(59*) CT mismatch at 149								OF2-01	No hits found for glpF
AC06-23C	pta(49*) C at 281, yqil(59*) CT-TC mismatch at 149,150								OF2-04	No hits found for glpF
OF1-07	tpi(5*) A at 25th
AC01-35	tpi(501*) gap at 14th, arcC(3*) A at 257
OF2-02	pta(49*) gap/mismatch 280-82, yqil(59*) CT-TC mismatch at 149,150
OF21-02	gmk(123*) C at 95
OF23-41	tpi(4*) A at 25
OF31-05	arcC(377*) GA mismatch 184, pta(49*) AA at 279/280, yqil(59*) T at 150
CR3060-3	pta(49*) GC-AG mismatch 280-81, yqil(59*) CT-TC mismatch at 149,150
V27-LhB	arcC(6*) A at 423, pta(49*)GC-AG mismatch 280-81 , yqil(59*) T at 149
AC12-45	tpi(6*) A at 14th, arcC(5*) A at 257th
AC14-20	arcc(603*) missatg G at 430th
AC14-41	tpi(659*)
AC18-18	arcC(1*) A at 257, tpi(1*) A at 25th
AC05-51	arcc(1) A at 257
AC07-3	arcc(1*) A at 257
V14	pta(49*) A at 279 and yqil(59*) C-T at 149
OF10-26	arcc(3*) A at 257
AC06-110	wrong MLST type with difference in arcC allele typing

## Sheet: Table S5 - spa type predictions
Table S5: Comparison of spa typing results using 3 different assembly methods
Isolate ID	Source	ST	ONT-ASM spa types	Illu-ASM spa types	Hyb-ASM spa types
AC12-38	Human	7	t091	t547	t091
AC12-45	Human	7	t091	t091	t091
AC12-48	Human	7	t091	t091	t091
AC01-35	Human	8	t008	t008	t008
AC14-18	Human	72	t148	t6509	t148
AC14-20	Human	72	t148	t6509	t148
AC14-22	Human	5957	t548	unknown	t548
AC14-34	BTM	5	t010	t13221	t010
AC14-41	BTM	5	t010	t5923	t010
AC15-6	BTM	3028	t9432	t2980	t9432
AC16-30	Human	5957	t548	t548	t548
AC16-33	Human	5957	t548	t548	t548
AC18-18	Human	30	t012	t012	t012
AC05-50	Human	5	t010	t010	t010
AC05-51	Human	5	t010	t010	t010
AC05-54	Human	5957	t548	t548	t548
AC05-56	Human	5957	t548	t6662	t548
AC06-105	Human	398	t571	t571	t571
AC06-110	Human	398	t571	unknown	t571
AC06-111	Human	398	t571	t571	t571
AC06-118	Human	398	t571	t571	t571
AC06-122	Human	398	t571	t1250	t571
AC06-123	Human	398	t571	t571	t571
AC06-23A	BTM	151	t529	t529	t529
AC06-23B	BTM	151	t529	t529	t529
AC06-23C	BTM	151	t529	t529	t529
AC06-93	Human	398	t571	t1541	t571
AC07-1	Human	5	t548	t548	t548
AC07-3	Human	5	t548	t548	t548
AC09-29	Human	352	t359	t359	t359
CP18	CQM	3021	t359	t359	t359
CR3060-3	CQM	151	t529	t529	t529
CR89	CQM	7083	t529	t529	t529
CR92	CQM	7083	t529	t529	t529
Hkl	Hock	7083	t529	t529	t529
HL1	Hock	7083	t529	t529	t529
HI3	Hock	7083	t529	t529	t529
HL4	Hock	7083	t529	t529	t529
Hm1	Hock	7083	t529	t529	t529
Jun	CQM	7083	t529	t529	t529
Lyra	CQM	7083	t529	t529	t529
OF 1-07	BTM	2187	t267	t267	t267
OF10-16	BTM	8	t008	t008	t008
OF-17-34	BTM	8	t008	t008	t008
OF2-01	BTM	2187	t5180	unknown	t5180
OF20-17	BTM	352	t267	t267	t267
OF2-02	BTM	151	t2211	t2211	t2211
OF20-25	BTM	30	t012	t012	t012
OF2-03	BTM	8	t008	t008	t008
OF2-04	BTM	8	t008	t2104	t008
OF21-02	BTM	97	t359	t3380	t359
OF21-04	BTM	87	t216	t529	t216
OF21-05	BTM	352	t359	t359	t359
OF21-07	BTM	97	t359	unknown	t359
OF23-41	BTM	8	t008	unknown	t008
OF31-05	BTM	151	t2211	t2211	t2211
OF31-08	BTM	8	t008	unknown	t008
OF39-02	BTM	352	t3380	t3380	t3380
OF39-10	BTM	8	t008	t008	t008
V14	CQM	151	t2211	t2211	t2211
V27	CQM	151	t2211	t2211	t2211
V41	CQM	2187	t267	unknown	t267

## Sheet: Table S6 - spatypes_errors
Sample ID	ONT and Hyb spa types	repeats	Illu spa types	repeats
AC12-38	t091	07-23-21-17-34-12-23-02-12-23	t547	07-23-12-23-02-12-23
AC14-18/AC14-20	t148	07-23-12-21-12-17-20-17-12-12-17	t6509	07-23-12-12-12-17
AC14-22	t548	26-23-17-34-17-20-17-12-16	unknown	unknown
AC14-34	t010	26-17-34-17-20-17-12-17-16	t13221	26-17-34-17-13-17-12-17-16
AC14-41	t010	26-17-34-17-20-17-12-17-16	t5923	26-17-34-17-16
AC15-6	t9432	26-23-21-17-34-34-34-33-34	t2980	26-23-34
AC05-56	t548	26-23-17-34-17-20-17-12-16	t6662	26-23-17-20-17-12-16
AC06-110	t571	08-16-02-25-02-25-34-25	unknown	unknown
AC06-122	t571	08-16-02-25-02-25-34-25	t1250	08-16-02-25-02-25
AC06-93	t571	08-16-02-25-02-25-34-25	t1541	04-20-17-12-17-17
OF2-01	t5180	07-23-12-12-21-17-34-34-34-34-33-34	unknown	unknown
OF2-04	t008	11-19-12-21-17-34-24-34-22-25	t2104	11-19-12-34-24-34-22-25
OF21-04	t216	04-20-17-20-17-31-16-34	t529	04-34
OF21-07	t359	07-23-12-21-17-34-34-33-34	unknown	unknown
OF23-41	t008	11-19-12-21-17-34-24-34-22-25	unknown	unknown
OF31-08	t008	11-19-12-21-17-34-24-34-22-25	unknown	unknown
V41	t267	07-23-12-21-17-34-34-34-33-34	unknown	unknown
OF21-02	t359	07-23-12-21-17-34-34-33-34	t3380	07-23-12-21-17-34-34

## Sheet: Table S7 - AST_pheno
Isolate ID	CC	Penicillin	Ampicillin	Tetracycline	Erythromycin	Lincomycin	Pirlimycin	Clindamycin	Sulfadimethoxine	Cephalothin	Ceftiofur	Cefazolin	Tilmicosin	Vancomycin	Penicillin/Novobiocin	Enrofloxacin	Oxacillin	Cefoxitin	Amoxyclav	Gentamicin	Sulphtrimethoprim
AC06-105	398	S	S	S	R	I	S	S	R	S	S	S	S	S	S	S	S	S	S	S	S
OF1-07	97	S	S	S	S	I	S	S	S	S	S	S	S	S	S	S	S	S	S	S	S
AC06-110	398	S	S	S	R	I	S	S	R	S	S	S	S	S	S	S	S	S	S	S	S
AC06-111	398	S	S	S	R	R	S	S	R	S	S	S	S	S	S	S	S	S	S	S	S
AC06-118	398	S	S	S	R	I	S	S	R	S	S	S	S	S	S	S	S	S	S	S	S
AC06-122	398	S	S	S	R	I	S	S	R	S	S	S	S	S	S	S	S	S	S	S	S
AC12-38	7	R	R	R	S	S	S	S	R	S	S	S	S	S	S	S	S	S	S	S	S
AC06-123	398	S	S	S	R	I	S	S	R	S	S	S	S	S	S	S	S	S	S	S	S
AC12-45	7	R	R	R	S	S	S	S	R	S	S	S	S	S	S	S	S	S	S	S	S
AC12-48	7	R	R	R	S	S	S	S	R	S	S	S	S	S	S	S	S	S	S	S	S
AC01-35	8	R	R	S	S	I	S	S	R	S	S	S	S	S	S	S	S	S	S	S	S
AC14-18	8	R	R	S	S	I	S	S	R	S	S	S	S	S	S	S	S	S	S	S	S
AC14-20	8	R	R	S	S	S	S	S	R	S	S	S	S	S	S	S	S	S	S	S	S
AC14-22	5	R	R	S	S	I	S	S	R	S	S	S	S	S	S	S	S	S	S	S	S
AC14-34	5	R	R	S	S	S	S	S	R	S	S	S	S	S	S	S	S	S	S	S	S
AC14-41	5	R	R	S	S	S	S	S	R	S	S	S	S	S	S	S	S	S	S	S	S
AC15-6	97	S	S	S	S	S	S	S	S	S	S	S	S	S	S	S	S	S	S	S	S
AC16-30	5	R	R	S	S	I	S	S	R	S	S	S	S	S	S	S	S	S	S	S	S
AC16-33	5	R	R	S	S	I	S	S	R	S	S	S	S	S	S	S	S	S	S	S	S
OF17-34	8	R	R	S	S	I	S	S	R	S	S	S	S	S	S	S	S	S	S	S	S
AC18-18	30	R	R	S	S	I	S	S	S	S	S	S	S	S	S	S	S	S	S	S	S
CP18	97	S	S	S	S	I	S	S	R	S	S	S	S	S	S	S	S	S	S	S	S
OF20-17	97	S	S	S	S	I	S	S	R	S	S	S	S	S	S	S	S	S	S	S	S
OF2-01	97	S	S	S	S	I	S	S	S	S	S	S	S	S	S	S	S	S	S	S	S
OF20-25	30	R	R	S	S	I	S	S	S	S	S	S	S	S	S	S	S	S	S	S	S
OF2-02	151	S	S	S	S	S	S	S	S	S	S	S	S	S	S	S	S	S	S	S	S
OF2-03	8	R	R	S	S	I	S	S	R	S	S	S	S	S	S	S	S	S	S	S	S
OF2-04	8	R	R	S	S	I	S	S	S	S	S	S	S	S	S	S	S	S	S	S	S
OF21-02	97	S	S	S	S	I	S	S	S	S	S	S	S	S	S	S	S	S	S	S	S
OF21-04	87	S	S	S	S	I	S	S	R	S	S	S	S	S	S	S	S	S	S	S	S
OF21-05	97	R	R	S	S	I	S	S	R	S	S	S	S	S	S	S	S	S	S	S	S
OF21-07	97	R	R	S	S	S	S	S	R	S	S	S	S	S	S	S	S	S	S	S	S
OF23-41	8	R	R	S	S	I	S	S	R	S	S	S	S	S	S	S	S	S	S	S	S
AC06-23A	151	S	S	S	S	R	R	S	S	S	S	S	S	S	S	S	S	S	S	S	S
AC06-23B	151	S	S	S	S	R	R	S	S	S	S	S	S	S	S	S	S	S	S	S	S
AC06-23C	151	S	S	S	S	R	R	S	S	S	S	S	S	S	S	S	S	S	S	S	S
OF31-05	151	S	S	S	S	I	S	S	R	S	S	S	S	S	S	S	S	S	S	S	S
OF31-08	8	R	R	S	S	I	S	S	R	S	S	S	S	S	S	S	S	S	S	S	S
OF39-02	97	S	S	S	S	I	S	S	R	S	S	S	S	S	S	S	S	S	S	S	S
OF39-10	8	R	R	S	S	I	S	S	R	S	S	S	S	S	S	S	S	S	S	S	S
AC05-50	5	R	R	S	S	I	S	S	R	S	S	S	S	S	S	S	S	S	S	S	S
AC05-51	5	R	R	S	S	I	S	S	R	S	S	S	S	S	S	S	S	S	S	S	S
AC05-54	5	R	R	S	S	S	S	S	R	S	S	S	S	S	S	S	S	S	S	S	S
AC05-56	5	R	R	S	S	S	S	S	R	S	S	S	S	S	S	S	S	S	S	S	S
AC07-01	5	S	S	S	S	I	S	S	S	S	S	S	S	S	S	S	S	S	S	S	S
AC07-03	5	S	S	S	S	I	S	S	S	S	S	S	S	S	S	S	S	S	S	S	S
AC09-29	97	S	S	S	S	I	S	S	R	S	S	S	S	S	S	S	S	S	S	S	S
AC06-93	398	S	S	S	R	I	S	S	R	S	S	S	S	S	S	S	S	S	S	S	S
CR3060-3	151	S	S	S	S	I	S	S	S	S	S	S	S	S	S	S	S	S	S	S	S
V27-LhB	151	S	S	S	S	R	R	S	R	S	S	S	S	S	S	S	S	S	S	S	S
V41_2006-3	97	S	S	S	S	I	S	S	R	S	S	S	S	S	S	S	S	S	S	S	S
OF10-16	8	R	R	S	S	S	S	S	S	S	S	S	S	S	S	S	S	S	S	S	S
CR89	151	S	S	S	S	I	S	S	S	S	S	S	S	S	S	S	S	S	S	S	S
CR92	151	S	S	S	S	I	S	S	S	S	S	S	S	S	S	S	S	S	S	S	S
Hkl	151	S	S	S	S	I	S	S	S	S	S	S	S	S	S	S	S	S	S	S	S
HL1	151	S	S	S	S	I	S	S	S	S	S	S	S	S	S	S	S	S	S	S	S
HI3	151	S	S	S	S	I	S	S	S	S	S	S	S	S	S	S	S	S	S	S	S
HL4	151	S	S	S	S	I	S	S	S	S	S	S	S	S	S	S	S	S	S	S	S
Hm1	151	S	S	S	S	I	S	S	S	S	S	S	S	S	S	S	S	S	S	S	S
Lyra	151	S	S	S	S	I	S	S	S	S	S	S	S	S	S	S	S	S	S	S	S
Jun	151	S	S	S	S	I	S	S	S	S	S	S	S	S	S	S	S	S	S	S	S
V14	151	S	S	S	S	R	R	S	R	S	S	S	S	S	S	S	S	S	S	S	S

## Sheet: Table S8 - folp variants
#### DHPS coding folp gene variants lineage associated
### 8 variants with mutation in 29 aa positions
Clonal Complex	Variant Type	28	30	31	35	37	58	59	60	64	101	113	117	120	123	126	134	136	156	157	159	160	161	162	177	182	193	236	244	268
CC8	Variant 1	S	I	N	A	I	V	S	L	M	M	R	I	K	A	I	N	D	I	A	I	P	S	N	N	V	E	R	E	L
CC398	Variant 2	S	V	T	A	M	I	T	V	L	I	R	V	K	A	V	N	D	I	A	I	P	S	N	N	I	E	R	E	L
ST72, CC97	Variant 3	S	V	T	A	I	V	S	L	M	I	H	I	K	A	I	N	D	I	A	I	P	S	N	N	V	E	R	E	L
CC7	Variant 4	S	I	N	T	I	V	T	L	L	I	H	I	K	A	V	N	D	I	A	I	P	S	N	N	V	E	R	E	L
CC151	Variant 5	S	V	T	A	M	I	S	L	L	I	R	V	K	S	V	N	D	I	A	I	P	S	N	N	V	E	R	E	L
CC5	Variant 6	T	I	N	A	I	V	T	L	L	M	R	V	K	A	I	N	D	I	A	I	P	S	N	N	V	E	R	E	L
CC30	Variant 7	S	V	T	A	M	I	T	V	L	I	R	V	K	A	V	N	D	I	A	I	P	S	N	N	V	E	R	E	F
CC87	Variant 8	S	V	T	A	M	V	S	L	L	I	H	V	N	A	V	E	E	M	S	V	S	V	D	E	V	G	K	A	L

## Sheet: Figure S2 - No .of contigs
Isolate ID	CC	contigs_no_Hybrid	contigs_no_Illu
AC06-105	398	1	106
OF01-07	97	2	174
AC06-110	398	1	102
AC06-111	398	1	116
AC06-118	398	1	172
AC06-122	398	1	90
AC12-38	7	2	314
AC06-123	398	1	224
AC12-45	7	2	245
AC12-48	7	3	186
AC1-35	8	2	207
AC14-18	8	1	150
AC14-20	8	1	149
AC14-22	5	2	264
AC14-34	5	2	142
AC14-41	5	2	229
AC15-06	97	1	201
AC16-30	5	2	192
AC16-33	5	2	214
OF17-34	8	2	203
AC18-18	30	1	308
CP18	97	1	166
OF20-17	97	2	269
OF2-01	97	2	144
OF20-25	30	1	297
OF2-02	151	1	282
OF2-03	8	2	92
OF2-04	8	2	275
OF21-02	97	7	139
OF21-04	87	1	197
OF21-05	97	5	183
OF21-07	97	3	163
OF23-41	8	2	244
AC06-23A	151	1	240
AC06-23B	151	1	152
AC06-23C	151	1	485
OF31-05	151	2	150
OF31-08	8	2	443
OF39-02	97	2	302
OF39-10	8	2	156
AC05-50	5	2	138
AC05-51	5	3	187
AC05-54	5	2	297
AC05-56	5	3	233
AC07-01	5	1	330
AC07-03	5	1	102
AC9-29	97	1	125
AC06-93	398	1	128
CR3060-3	151	1	225
V27-LhB	151	1	358
V41_2006-3	97	3	268
OF10-16	8	3	408
CR89	151	1	160
CR92	151	1	129
Hkl	151	1	215
HL1	151	1	92
HI3	151	1	59
HL4	151	1	193
Hm1	151	1	96
Lyra	151	1	311
Jun	151	1	112
V14	151	1	262
Average		1.69355	206.371
Median		1	192.5
Max		7	485
Mix		1	59
Range		6	426
